# Supplementary material for: Association of Sarcopenia with Cognitive Function and Dementia Risk Score: A National Prospective Cohort Study
Source: Metabolites. 2023 Feb 8;13(2):245. doi: 10.3390/metabo13020245 (PMC9965467; doi:10.3390/metabo13020245)
Supplement: Supplementary file 1 [file metabolites-13-00245-s001.zip]

Archive with 1 entries (1 files):
- metabolites-2125402-supplementary.pdf
